# Supplementary material for: Multiple Mammarenaviruses Circulating in Angolan Rodents
Source: Viruses. 2021 May 25;13(6):982. doi: 10.3390/v13060982 (PMC8227972; doi:10.3390/v13060982)
Supplement: Supplementary file 1 [file viruses-13-00982-s001.zip]

Archive with 4 entries (4 files):
- Figure S1 BITV detailed.pdf
- Table S1 Species list.pdf
- Table S2 Polymorphic sites of KWAV.pdf
- Table S3 Sequence identities.pdf
